# Supplementary material for: Targeted Screening of Lactiplantibacillus plantarum Strains Isolated from Tomatoes and Its Application in Tomato Fermented Juice
Source: Foods. 2024 Nov 8;13(22):3569. doi: 10.3390/foods13223569 (PMC11593249; doi:10.3390/foods13223569)
Supplement: Supplementary file 1 [file foods-13-03569-s001.zip]

Archive with 1 entries (1 files):
- foods-3263882-supplementary.pdf
